# Supplementary material for: Prediction of initial objective response to drug-eluting beads transcatheter arterial chemoembolization for hepatocellular carcinoma using CT radiomics-based machine learning model
Source: Front Pharmacol. 2024 Jan 25;15:1315732. doi: 10.3389/fphar.2024.1315732 (PMC10854007; doi:10.3389/fphar.2024.1315732)
Supplement: Supplementary file 1 [file DataSheet1.XLSX]

## Sheet: clinical
ID	Age	Gender	Etiology	BCLC	ChildPugh	ALBI	Serum albumin	Serum total bilirubin	PLT	AFP	PT extension time score	Lobar involvement	Microsphere size	Vascular lake	capsule	Vascularization patterns	SACE	Maximum tumour diamete	Tumor number	6 and 12 score
1	53	1	1	1	0	1	40.3	27	172	0	1	1	1	1	0	1	3	8.1	1	1
2	53	1	1	1	0	0	50.8	15.1	152	0	1	1	1	1	1	1	3	3.1	3	1
3	84	0	1	1	0	1	36.2	14.2	131	0	2	1	0	0	1	1	3	4.4	1	2
4	78	1	1	1	0	1	37.9	10.3	172	1	1	1	1	0	0	1	3	8.8	1	1
5	47	0	0	1	0	0	41.5	9.2	73	0	1	1	1	0	0	0	3	3.6	1	2
6	70	1	1	1	0	1	34.5	23.2	113	1	1	2	1	1	0	1	3	7.9	8	0
7	60	1	1	1	0	0	45.7	7.9	229	1	1	2	1	1	1	1	3	3.2	1	2
8	73	1	0	1	0	1	33.7	9.8	328	0	1	1	1	0	0	1	3	4.4	2	1
9	35	1	1	1	0	0	44	10.2	167	0	1	1	1	1	0	1	4	3.6	3	1
10	64	1	1	0	0	1	35.3	23.7	86	0	1	2	1	1	0	0	3	2.9	2	2
11	45	1	1	1	0	0	38.6	7.3	182	0	1	1	2	0	0	0	3	4.2	1	2
12	61	1	1	0	0	0	40.8	14.9	188	0	1	1	1	1	0	0	1	1.6	1	2
13	34	1	1	0	0	0	44.6	10.6	221	0	1	1	1	1	1	0	3	2.4	1	2
14	67	1	1	0	1	1	30.9	19.1	92	0	1	2	0	1	0	0	3	2.9	2	2
15	79	0	1	0	0	1	38.2	25.2	154	0	1	1	1	1	0	0	3	2.5	1	2
16	75	0	1	0	0	1	34.6	10.9	72	0	1	1	1	1	1	0	3	3	2	2
17	65	1	1	1	0	1	39.6	17	103	0	1	2	1	1	1	1	4	3.8	5	1
18	45	1	1	1	0	0	41.8	21.6	85	0	1	2	1	1	0	1	4	3.5	3	1
19	45	1	1	1	0	1	37.4	23.9	64	0	2	2	1	1	1	0	3	3.1	1	2
20	37	1	1	1	0	1	38	13.3	125	1	1	1	1	1	1	1	3	4.8	6	1
21	39	1	1	1	0	0	40.5	16.9	168	0	1	1	1	1	1	1	3	1.4	5	1
22	39	1	1	0	0	0	47.1	14.6	192	0	1	1	0	1	0	0	4	1	1	2
23	63	1	1	0	0	1	36.7	19.9	57	1	1	1	1	1	0	0	3	2.7	1	2
24	78	1	1	0	1	1	33.6	17.9	37	1	2	1	1	1	1	1	3	2.3	2	2
25	84	1	1	1	0	0	44	10.4	324	1	1	2	2	1	0	1	3	11.1	1	0
26	71	1	1	1	1	1	31.7	23.7	78	0	2	1	1	1	1	1	3	6.4	6	0
27	32	1	0	1	0	0	43	18.4	200	0	1	2	1	0	0	1	3	6.4	2	1
28	57	0	0	1	0	1	34.1	20.7	128	1	1	2	1	1	0	1	3	3.4	1	2
29	55	1	1	0	0	1	36.5	32.6	26	0	2	1	1	1	1	0	3	3	1	2
30	81	1	1	1	0	1	38.5	11	155	0	1	2	0	0	0	1	2	6	1	1
31	53	1	1	1	1	1	30.2	12.7	107	0	1	2	1	1	0	1	3	4.3	3	1
32	69	1	1	1	0	0	43.3	21.4	191	0	1	2	0	1	0	1	1	11.6	2	0
33	64	0	1	1	0	1	28	23.4	86	0	1	1	1	1	0	1	3	5.3	1	1
34	72	1	1	1	0	1	38.6	16.2	122	0	1	1	1	0	1	1	3	4.6	1	2
35	70	1	1	1	0	0	41.1	18.2	154	1	1	2	1	1	0	1	3	4.7	2	1
36	66	1	0	1	0	1	35.4	18.9	250	1	2	2	1	1	1	1	3	12	1	0
37	56	1	2	1	0	1	38.5	18.9	153	0	1	2	1	1	0	1	3	3.6	3	1
38	74	1	1	1	0	0	42	10.9	137	1	1	2	0	1	1	1	3	2.2	4	1
39	76	0	1	1	0	1	34.1	23.3	330	1	1	2	1	0	0	1	3	15.6	1	0
40	71	1	1	1	0	0	69.5	11.8	511	0	1	2	1	1	0	1	3	14.5	5	0
41	47	1	0	1	0	0	43.3	24.7	103	0	1	1	1	1	0	0	2	3.1	1	2
42	63	1	0	1	0	1	37.2	12.9	57	0	1	1	1	1	0	0	3	5.1	5	1
43	68	1	1	1	0	1	39	14.5	646	0	1	2	1	1	1	1	1	15	13	0
44	77	0	0	1	0	0	37.1	3.5	281	0	1	2	1	1	0	1	3	17.6	1	0
45	49	1	0	1	0	0	40.7	8.8	218	0	1	2	1	1	0	1	3	4.7	2	1
46	80	1	0	1	0	1	34.4	12	339	0	1	2	1	1	0	1	2	13.6	1	0
47	40	1	1	1	1	1	31.3	14.9	121	0	1	1	2	1	0	1	3	12	1	0
48	50	1	1	1	0	1	36.5	21.3	285	1	1	2	2	1	0	1	2	15	4	0
49	80	1	1	1	1	1	35.5	17.4	187	0	3	1	1	1	0	1	3	8.5	15	0
50	36	1	1	1	0	1	34.3	26.8	287	1	1	2	1	0	0	1	2	12.1	1	0
51	58	1	1	1	0	0	45.1	9.1	201	0	1	1	1	1	0	1	3	4.2	1	2
52	55	1	1	0	1	1	32.5	10	82	0	1	2	0	1	1	1	3	2.9	1	2
53	76	0	1	1	0	1	29.8	32.5	149	0	1	1	1	1	0	1	3	8.4	1	1
54	53	1	1	1	0	0	42	17.1	252	0	1	1	1	1	0	1	3	6.7	5	1
55	56	1	1	1	0	0	44.1	12.1	222	0	1	1	1	1	0	1	3	3.8	2	2
56	77	1	2	1	0	1	34.7	25.1	82	0	1	1	1	1	0	1	3	5.7	1	1
57	46	1	1	1	0	1	36.8	12.6	64	0	1	1	1	0	0	1	3	5.9	1	1
58	67	1	1	1	0	0	44.8	14.8	202	0	1	1	1	1	1	1	1	2.1	6	1
59	57	0	1	1	0	0	40	9.6	240	1	1	2	1	1	0	1	3	12	1	0
60	57	1	1	1	0	1	35.9	19.5	197	1	1	1	1	1	1	1	2	4.8	9	0
61	38	1	0	1	0	1	37.2	14.3	203	0	1	2	1	1	0	1	3	4.5	2	1
62	64	1	0	1	0	0	38.7	9.1	104	0	1	2	1	1	1	1	3	4	3	1
63	65	1	1	1	0	1	31.2	15.2	289	0	1	1	2	1	0	1	3	11	1	0
64	58	1	1	1	1	1	36.2	50	266	1	2	2	2	1	0	1	3	16.6	1	0
65	44	1	0	1	0	1	37.7	20.1	213	1	1	1	1	1	1	1	3	12	1	0
66	61	1	1	1	1	1	30	34.9	104	0	1	2	1	1	0	1	3	13	1	0
67	46	1	1	1	0	1	40.7	22.3	333	1	1	2	2	1	0	1	3	8	2	1
68	74	1	0	1	0	1	31.9	17.2	366	0	1	2	2	1	0	1	2	19.4	1	0
69	38	1	1	0	0	1	38.1	12.9	322	0	1	1	2	1	0	1	3	2	1	2
70	71	1	0	1	0	1	38.8	37.9	310	0	1	2	2	0	0	1	3	19.8	1	0
71	54	1	1	1	0	0	43.8	17.5	143	0	1	1	1	0	0	0	2	5.4	1	1
72	48	1	1	1	0	0	38.7	8.7	309	1	1	2	1	1	0	1	4	13.6	1	0
73	43	1	1	0	0	1	40.5	21.2	294	0	1	1	1	1	1	1	3	0.8	2	2
74	54	1	0	0	0	0	41.5	20.7	226	0	1	1	1	1	0	0	3	2.8	2	2
75	41	1	1	1	0	1	35.8	21.1	203	0	1	2	1	0	0	1	2	12.3	1	0
76	46	1	1	1	0	1	43.2	131.4	236	0	1	2	1	1	0	1	3	7.6	1	1
77	53	1	2	1	0	0	40.6	9.5	176	0	1	1	1	1	1	0	3	1.5	5	1
78	57	1	1	1	0	0	46.5	23.3	186	0	1	1	1	1	1	1	3	3.7	4	1
79	67	1	1	1	0	0	39.5	10.7	137	0	1	1	1	1	1	0	3	1.8	4	2
80	34	1	1	1	0	1	37.6	14.6	250	1	1	2	1	1	1	1	3	10.6	1	1
81	44	1	0	1	0	1	30.7	20.4	298	0	1	2	1	0	0	1	3	15	9	0
82	56	1	1	0	0	0	44.6	19.9	5.5	0	1	1	1	0	1	0	3	1.4	2	2
83	49	1	1	1	0	1	41	32.1	78	0	1	1	1	1	0	0	3	2.3	4	1
84	75	1	1	1	0	0	42.9	14.6	185	1	1	2	1	1	1	1	3	4.9	2	1
85	68	1	1	1	0	0	40.1	15.7	88	0	1	1	0	1	0	1	3	3.6	1	2
86	66	1	1	0	1	1	23.4	10	60	0	1	1	2	1	0	0	3	2.4	3	2
87	83	1	0	1	0	0	44	8.2	275	1	1	2	0	1	0	1	2	6.3	1	1
88	50	1	2	1	0	0	40.6	3.3	189	1	1	1	1	0	0	1	3	3.4	2	2
89	63	1	1	1	0	1	29.5	29.7	464	0	1	2	2	1	1	1	3	10	11	0
90	36	1	1	0	0	1	35.9	25.4	23	0	2	1	0	1	1	0	3	2.1	1	2
91	45	1	1	1	0	1	37	12.6	315	0	2	2	1	1	1	1	3	2.8	4	1
92	72	0	2	1	1	1	35.7	43.9	80	0	2	1	2	1	0	1	3	4.5	6	1
93	65	0	1	1	0	0	40.1	9.8	162	0	1	1	1	0	0	1	3	6.9	1	1
94	77	1	1	0	0	0	44.6	8.8	237	0	1	1	1	1	0	0	3	1.9	3	2
95	69	1	1	1	0	1	40.8	21.6	145	0	1	1	1	1	0	0	3	3.3	1	2
96	64	0	1	0	0	1	39.2	15.6	73	0	1	1	1	1	1	0	3	1.1	2	2
97	55	1	1	1	0	0	41.5	14.7	129	0	1	1	2	1	1	1	3	6.3	2	1
98	51	1	0	1	0	1	36.3	33.8	120	0	2	1	1	1	1	1	3	1.1	5	1
99	66	1	1	0	0	0	42.8	30.2	206	0	1	1	1	1	1	0	3	1.9	1	2
100	70	1	0	0	0	0	41.1	10.4	247	0	1	1	1	1	1	0	3	2.4	1	2
101	56	1	1	1	0	0	41.1	18.2	154	1	1	2	1	1	1	1	3	5.4	2	1
102	64	0	1	1	1	1	31.1	12	215	0	1	2	1	1	0	1	2	10.8	1	1
103	50	1	2	1	0	0	42.1	26	37	0	1	1	0	1	1	1	3	4.8	1	2
104	33	1	1	1	0	1	33.8	21.4	60	1	1	1	1	1	1	1	2	3.3	11	0
105	44	0	1	0	0	1	32.3	10	214	0	1	1	1	1	0	0	3	1.3	2	2
106	64	1	1	1	0	1	37.6	13.3	64	0	1	2	1	1	0	0	3	5	1	2
107	56	1	1	1	0	1	31.1	25.4	87	1	1	2	1	0	1	1	3	11.8	2	0
108	32	1	1	1	0	0	39.9	6.3	195	1	1	1	1	1	1	1	3	5.9	4	1
