# Supplementary material for: Prediction of initial objective response to drug-eluting beads transcatheter arterial chemoembolization for hepatocellular carcinoma using CT radiomics-based machine learning model
Source: Front Pharmacol. 2024 Jan 25;15:1315732. doi: 10.3389/fphar.2024.1315732 (PMC10854007; doi:10.3389/fphar.2024.1315732)
Supplement: Supplementary file 2 [file DataSheet2.XLSX]

## Sheet: rad_features
ID	exponential_firstorder_10Percentile	exponential_firstorder_90Percentile	exponential_firstorder_Energy	exponential_firstorder_Entropy	exponential_firstorder_InterquartileRange	exponential_firstorder_Kurtosis	exponential_firstorder_Maximum	exponential_firstorder_Mean	exponential_firstorder_MeanAbsoluteDeviation	exponential_firstorder_Median	exponential_firstorder_Minimum	exponential_firstorder_Range	exponential_firstorder_RobustMeanAbsoluteDeviation	exponential_firstorder_RootMeanSquared	exponential_firstorder_Skewness	exponential_firstorder_TotalEnergy	exponential_firstorder_Uniformity	exponential_firstorder_Variance	exponential_glcm_Autocorrelation	exponential_glcm_ClusterProminence	exponential_glcm_ClusterShade	exponential_glcm_ClusterTendency	exponential_glcm_Contrast	exponential_glcm_Correlation	exponential_glcm_DifferenceAverage	exponential_glcm_DifferenceEntropy	exponential_glcm_DifferenceVariance	exponential_glcm_Id	exponential_glcm_Idm	exponential_glcm_Idmn	exponential_glcm_Idn	exponential_glcm_Imc1	exponential_glcm_Imc2	exponential_glcm_InverseVariance	exponential_glcm_JointAverage	exponential_glcm_JointEnergy	exponential_glcm_JointEntropy	exponential_glcm_MaximumProbability	exponential_glcm_SumEntropy	exponential_glcm_SumSquares	exponential_gldm_DependenceEntropy	exponential_gldm_DependenceNonUniformity	exponential_gldm_DependenceNonUniformityNormalized	exponential_gldm_DependenceVariance	exponential_gldm_GrayLevelNonUniformity	exponential_gldm_GrayLevelVariance	exponential_gldm_HighGrayLevelEmphasis	exponential_gldm_LargeDependenceEmphasis	exponential_gldm_LargeDependenceHighGrayLevelEmphasis
1	13.8966	17.1424	6.6053e+09	0.933096	1.66447	4.1781	23.8731	15.5148	1.03131	15.5428	9.65814	14.2149	0.695979	1015.52	-0.166647	1.78343e+11	0.555678	1.80524	7.27827	0.601922	-0.248834	0.515188	0.35307	0.186627	0.351675	0.941548	0.229225	0.824395	0.824302	0.979256	0.929712	-0.0282111	0.220665	0.350454	2.6903	0.341829	1.79741	0.512358	1.43879	0.217064	5.23099	281.012	0.0438738	42.3227	3559.12	0.224181	7.35863	295.557	2422.89
2	79.6859	112.812	2.32912e+09	3.48388	17.5571	10.8934	217.895	96.1716	10.9662	94.4633	57.9769	159.918	7.29388	1096.27	1.59766	6.28861e+10	0.107926	222.065	77.0934	3240.04	108.423	20.305	17.5168	0.073895	3.04033	3.12155	8.26803	0.375425	0.288573	0.985453	0.920635	-0.0316474	0.445488	0.296534	8.74048	0.0118796	6.8953	0.0281204	4.10257	9.45546	5.97828	317.949	0.164061	3.50054	209.161	8.97271	85.5036	14.7843	1037
3	22.1828	24.973	1.13165e+08	0.474838	1.49413	2.64078	25.8695	23.6323	0.85196	23.7039	20.822	5.04754	0.619683	1023.63	-0.275291	3.05546e+09	0.817044	1.09753	1.17701	0.155506	0.128202	0.154876	0.15498	0.00130382	0.15498	0.615406	0.129785	0.92251	0.92251	0.969004	0.94834	-0.0356589	0.143946	0.15498	1.08483	0.715287	0.819874	0.837676	0.664894	0.0774641	4.38935	6.03704	0.0558985	38.8765	88.2407	0.0914781	1.30556	219.63	221.157
4	12.381	16.0021	1.16343e+11	0.890817	1.87111	1479.55	197.737	14.1775	1.16766	14.0756	5.37827	192.359	0.786307	1014.18	15.7718	3.14127e+12	0.602804	2.8593	5.19469	26.3677	0.953861	0.496957	0.372232	0.143273	0.350027	0.961669	0.249676	0.826636	0.826132	0.999759	0.99126	-0.0177102	0.174109	0.342525	2.27234	0.377435	1.75348	0.558249	1.3831	0.217297	5.00702	5136.66	0.0454117	41.1833	68185	0.229974	5.38362	340.416	1519.87
5	21.8556	26.2516	3.51315e+09	0.835974	2.04079	7.91416	36.3859	23.9069	1.3584	23.6802	19.0488	17.337	0.912061	1023.91	1.45297	9.48551e+10	0.653676	3.48207	5.03286	1.27475	0.494679	0.497579	0.349063	0.176015	0.314415	0.961893	0.248306	0.848157	0.846258	0.986906	0.948393	-0.0392527	0.215596	0.287975	2.23511	0.437736	1.68965	0.62688	1.3281	0.21166	5.02354	147.426	0.0439947	45.3665	2190.47	0.20243	5.15309	330.363	1427.9
6	8.44608	11.8359	5.57169e+10	1.04768	1.77639	7.01607	23.2433	10.101	1.08971	9.99836	2.43228	20.811	0.738276	1010.1	1.01325	1.50436e+12	0.494788	2.05366	6.2278	0.883914	0.108924	0.606218	0.448101	0.14997	0.439581	1.02099	0.254839	0.781584	0.781061	0.982839	0.926936	-0.0185779	0.194667	0.432557	2.48762	0.250563	2.07524	0.30394	1.61156	0.26358	5.38619	2885.76	0.052845	26.7196	27019.4	0.263464	6.47808	245.296	1520.07
7	3.92766	4.46041	4.75974e+08	0.0613607	0.281451	163.749	11.2388	4.20055	0.200336	4.15849	3.26656	7.97224	0.121823	1004.2	10.4675	1.28513e+10	0.987351	0.18173	1.00793	0.0103064	0.00887038	0.00824675	0.00831344	-0.00385268	0.00792979	0.0655837	0.00824675	0.996099	0.996073	0.999186	0.998037	-0.000592516	0.00658543	0.00759409	1.00396	0.984618	0.0733217	0.992262	0.0655837	0.00414005	4.43924	23.4703	0.0497253	35.0207	466.03	0.01264	1.02966	352.797	352.826
8	297.407	432.844	4.34915e+07	4.08878	73.8376	2.21402	457.553	374.235	39.892	375.851	283.076	174.477	26.0418	1375.11	-0.295751	1.17427e+09	0.0623819	2413.8	455.731	106312	-1650.82	181.805	141.333	0.0139875	9.51906	2.70704	43.9046	0.172977	0.085377	0.9142	0.808868	-0.860499	0.993781	0.0905156	21.084	0.0725547	4.02518	0.082263	2.89659	80.7845	4.08878	14.1304	0.614367	0.192817	1.43478	96.1248	468.783	1.78261	749.739
9	3.86598	4.43842	3.13725e+10	0.0676878	0.295175	9.20863	6.78294	4.14581	0.186952	4.12195	3.33432	3.44861	0.123614	1004.15	1.37827	8.47058e+11	0.983996	0.0643479	1.01689	0.0235437	0.0190894	0.0172307	0.0150564	0.0675034	0.0150564	0.112675	0.0148291	0.992472	0.992472	0.996989	0.994981	-0.0200838	0.0474352	0.0150564	1.00814	0.969027	0.134993	0.984334	0.119937	0.00807177	2.59921	11372.6	0.365514	23.4602	30616	0.00800203	1.0242	613.591	613.847
10	10.9567	10.9567	1.07722e+09	-3.20343e-16	0	0	10.9567	10.9567	0	10.9567	10.9567	0	0	1010.96	0	2.9085e+10	1	0	1	0	0	0	0	1	0	-3.20343e-16	0	1	1	1	1	0	0	0	1	1	-3.20343e-16	1	-3.20343e-16	0	0.65135	798.896	0.757965	0.164232	1054	0	1	1.49526	1.49526
11	16.5856	22.9448	1.68416e+08	1.28772	3.13938	3.13108	26.5282	19.6065	1.95533	19.6315	12.9572	13.5709	1.3295	1019.61	0.162104	4.54723e+09	0.461439	6.20486	5.98821	1.45828	0.117765	0.737341	0.681901	0.0372434	0.564737	1.24648	0.361614	0.736322	0.729348	0.962169	0.890862	-0.0276706	0.242256	0.470125	2.44422	0.211891	2.5444	0.300993	1.78981	0.35481	4.85438	11.3827	0.0702637	16.6694	74.7531	0.352538	6.14815	94.3704	559.778
12	9.02263	10.0061	5.4419e+08	0.478422	0.50995	4.32426	11.4556	9.49602	0.318448	9.48274	7.99148	3.4641	0.218528	1009.5	0.402523	1.46931e+10	0.815224	0.170428	1.27125	0.31847	0.215129	0.237959	0.191312	0.109906	0.191312	0.702559	0.15435	0.904344	0.904344	0.961738	0.936229	-0.018316	0.129846	0.191312	1.1223	0.631014	1.06179	0.782043	0.870474	0.107318	4.56086	27.236	0.0510037	34.4791	435.33	0.092388	1.30899	321.318	336.268
13	24.6219	32.0725	2.32753e+07	1.58202	3.04238	5.63372	40.3043	28.5696	2.52948	28.2553	23.9213	16.3829	1.26413	1028.58	1.47382	6.28434e+08	0.450413	13.5268	4.80534	10.6655	1.79535	1.81712	1.65503	0.0700855	0.880436	1.26417	0.655824	0.665063	0.636254	0.945872	0.869958	-0.421371	0.766327	0.42067	2.16634	0.250989	2.36619	0.362987	1.58997	0.868036	3.2999	3.09091	0.140496	4.92562	9.90909	0.845041	5.40909	23.1818	93.5909
14	11.6679	13.1965	2.3554e+10	0.00784849	0.794494	3.44759	15.8338	12.4345	0.487376	12.4392	10.1151	5.71869	0.345098	1012.43	0.13669	6.35959e+11	0.998695	0.379161	1.00134	0.00160701	0.0014377	0.00135556	0.00127154	0.0335518	0.00127154	0.0140454	0.00126989	0.999364	0.999364	0.999746	0.999576	-0.0249538	0.00641329	0.00127154	1.00066	0.997417	0.015601	0.998707	0.0143294	0.000656775	1.89631	12316.9	0.536005	16.0965	22949	0.000652344	1.00196	641.188	641.195
15	12.1094	15.6263	8.76277e+10	0.737254	1.81548	6.28655	26.9523	13.8425	1.10449	13.7559	6.51516	20.4371	0.759774	1013.84	0.759842	2.36595e+12	0.689646	2.10267	4.81735	0.586431	0.290707	0.362486	0.292028	0.107649	0.285243	0.88335	0.210648	0.858466	0.858057	0.988828	0.952618	-0.0115464	0.128941	0.279714	2.19083	0.486665	1.47053	0.668317	1.17037	0.163629	4.60091	4785.47	0.0561339	46.4496	58793	0.162976	4.95889	399.428	1662.98
16	37.0811	63.6317	5.29738e+07	2.97972	16.1629	4.15077	89.1882	50.4706	8.94249	48.8662	33.0146	56.1736	6.01406	1050.53	0.95335	1.43029e+09	0.146701	131.928	22.9529	338.179	17.3696	10.4661	8.64826	0.0840949	2.33878	2.45524	3.11967	0.411341	0.328703	0.948209	0.849013	-0.368171	0.936139	0.346624	4.74262	0.0408939	4.85827	0.0781916	3.19388	4.77858	4.17091	12.25	0.255208	1.5816	7.04167	5.03776	25.8542	8.04167	148.562
17	11.9088	15.0555	1.57127e+08	0.596844	1.94625	2.81853	17.2794	13.397	1.0727	13.1967	9.78124	7.49816	0.771407	1013.4	0.237339	4.24243e+09	0.771114	1.70688	4.5891	0.323721	0.170104	0.28018	0.261577	0.0363819	0.261577	0.824617	0.191949	0.869212	0.869212	0.973842	0.934606	-0.0181553	0.14823	0.261577	2.14111	0.542058	1.31671	0.713752	1.05513	0.135439	4.45794	8.54248	0.0558332	34.2353	117.98	0.116878	4.60131	221.013	898.183
18	11.3521	13.444	1.93099e+09	0.0284511	1.04502	3.07045	15.7207	12.3945	0.629451	12.4062	9.99967	5.72103	0.444294	1012.39	0.137809	5.21368e+10	0.994704	0.634995	4.00706	0.00525306	0.00347468	0.0052907	0.00530339	-0.00120582	0.00530339	0.0477037	0.00527515	0.997348	0.997348	0.99947	0.998674	-0.000360735	0.00451027	0.00530339	2.00177	0.989432	0.0563867	0.994697	0.0510833	0.00264852	3.36886	372.494	0.197714	29.7711	1874.02	0.00265139	4.00902	535.544	2142.18
19	25.5877	30.7964	9.12413e+08	1.0314	2.66328	3.28937	36.3584	28.2278	1.6511	28.1555	21.8758	14.4827	1.13576	1028.23	0.173415	2.46351e+10	0.59964	4.37816	4.6059	1.37608	0.121163	0.605661	0.413967	0.188006	0.388427	1.0339	0.262789	0.810043	0.808341	0.9761	0.923166	-0.0286725	0.241381	0.366079	2.13494	0.349823	2.10941	0.553861	1.6453	0.254907	5.07978	39.2711	0.0455054	36.7221	517.489	0.240644	4.79143	230.425	980.071
20	28.0228	39.8897	3.50387e+08	1.91648	5.70603	3.46116	49.6726	33.5526	3.56796	33.0288	23.6411	26.0315	2.43904	1033.56	0.650899	9.46044e+09	0.320531	20.8564	11.1834	14.1682	1.29118	2.14861	1.46461	0.189328	0.871624	1.67397	0.702514	0.650061	0.622821	0.963877	0.885431	-0.037318	0.362294	0.470479	3.31844	0.107689	3.80096	0.247952	2.54667	0.903305	5.48703	21.6707	0.0660693	22.5085	105.134	0.889119	11.2348	87.4878	890.314
21	13.9071	17.9832	4.57389e+09	1.00458	2.10694	14.7275	36.4623	15.88	1.29596	15.7364	11.0787	25.3836	0.899047	1015.88	1.63214	1.23495e+11	0.549393	3.03681	2.96223	1.62686	-0.0410139	0.593359	0.422312	0.168579	0.382952	1.02877	0.275423	0.813679	0.812244	0.988877	0.945921	-0.0291259	0.235294	0.360269	1.70864	0.322528	1.98471	0.495704	1.55587	0.253918	5.31715	191.88	0.0432943	39.7497	2434.91	0.252274	3.13967	277.405	975.389
22	36.9963	47.4554	9.86835e+08	1.799	5.17724	5.33889	65.6631	41.9257	3.25136	41.2259	30.6117	35.0514	2.1931	1041.93	0.91054	2.66446e+10	0.343606	18.2001	8.41324	12.5268	1.39115	1.71468	1.47452	0.0754308	0.874665	1.65456	0.708521	0.643748	0.619765	0.978839	0.908956	-0.0149974	0.227289	0.508127	2.89018	0.116948	3.60642	0.216915	2.38686	0.7973	5.31513	61.6029	0.0677699	16.9685	312.338	0.778989	9.10561	83.4026	668.952
23	8.16634	10.2597	2.16667e+10	0.611473	1.08919	3.69645	13.6574	9.18759	0.656375	9.13868	6.03691	7.62052	0.453684	1009.19	0.385774	5.85002e+11	0.744086	0.702425	1.36555	0.506281	0.311889	0.325211	0.198509	0.24197	0.198509	0.718723	0.159056	0.900745	0.900745	0.960298	0.93383	-0.0567074	0.259695	0.198509	1.15494	0.579083	1.20884	0.74581	1.01033	0.13093	4.50395	1599.24	0.0751734	43.9959	15829.7	0.127957	1.45196	456.036	513.922
24	125.696	195.788	6.88738e+07	4.17349	33.2991	2.79301	234.982	161.777	21.5175	160.32	112.269	122.713	15.2825	1162.1	0.327435	1.85959e+09	0.0665129	740.914	138.906	10483.1	149.293	61.097	58.9508	0.0164219	6.22045	3.43169	19.9461	0.230201	0.137837	0.923807	0.816171	-0.650419	0.997272	0.152508	11.7516	0.0232544	5.53556	0.0456153	3.99218	30.012	4.64244	21.549	0.42253	0.55594	3.39216	28.9419	146.941	3.07843	375.49
25	18.6181	23.6626	1.538e+09	1.19672	2.61621	39.4383	57.5702	21.1303	1.71738	20.8848	14.4312	43.139	1.1161	1021.13	3.39431	4.15261e+10	0.502354	6.32288	7.55484	9.13779	1.02852	0.841687	0.697824	0.0936796	0.513799	1.21263	0.433366	0.762544	0.757884	0.993505	0.954458	-0.0184714	0.205766	0.433893	2.74205	0.255951	2.40307	0.412187	1.7922	0.384878	5.27396	71.9193	0.0487589	31.486	740.972	0.365888	7.82712	185.599	1511.38
26	26.8152	35.9043	5.97945e+08	1.66419	4.33375	13.4991	65.5062	31.4764	2.82457	31.3931	20.6201	44.8861	1.90664	1031.48	1.19371	1.61445e+10	0.381688	14.6945	8.0782	22.9686	1.64927	1.79168	1.17471	0.208709	0.721707	1.46549	0.652419	0.691363	0.676117	0.989322	0.93733	-0.0430402	0.367393	0.487964	2.81493	0.141075	3.35537	0.280082	2.3744	0.741597	5.39843	33.726	0.0600106	20.9369	214.509	0.674513	8.52847	108.936	863.785
27	20.3958	26.9257	2.23854e+09	1.20988	3.37847	3.53631	34.908	23.4793	2.05224	23.2933	16.2141	18.6939	1.43628	1023.48	0.584671	6.04407e+10	0.526216	6.77855	4.74779	2.00866	0.30745	0.731538	0.439423	0.249029	0.399328	1.06942	0.279592	0.806966	0.804346	0.974873	0.921465	-0.0428245	0.300589	0.364747	2.16211	0.324794	2.25879	0.531627	1.76174	0.29274	5.18855	93.4754	0.0437414	46.7142	1124.52	0.317969	5.19841	265.746	1151.4
28	23.2545	31.9118	5.17165e+09	1.62428	4.26988	7.79201	58.2234	27.339	2.73514	26.8137	18.053	40.1703	1.81753	1027.35	1.31673	1.39635e+11	0.394263	13.4679	9.05835	14.2219	1.77094	1.68543	0.926389	0.291086	0.630273	1.4174	0.527344	0.72448	0.712759	0.989219	0.939454	-0.0507258	0.383622	0.451213	2.97802	0.161274	3.2202	0.31886	2.34985	0.652954	5.74072	244.493	0.0498966	29.7971	1931.89	0.624898	9.45429	175.862	1477.71
29	16.6377	21.0046	9.54704e+07	0.81161	2.02265	3.54426	24.1179	18.6849	1.33568	18.4996	13.7625	10.3554	0.883531	1018.69	0.254306	2.5777e+09	0.677694	2.97602	4.84774	0.523859	0.175183	0.40525	0.347166	0.0797733	0.347166	0.920761	0.223361	0.826417	0.826417	0.965283	0.913208	-0.0310025	0.207375	0.347166	2.19845	0.415896	1.67366	0.598886	1.32649	0.188104	4.2911	6.08696	0.0661626	20.8871	62.3478	0.172495	4.80435	143.326	606.174
30	85.9903	119.822	8.70368e+08	3.46106	18.5133	3.27539	156.547	102.458	10.9449	101.017	71.3367	85.2102	7.75469	1102.54	0.450187	2.34999e+10	0.104417	185.402	54.0458	967.49	18.6833	18.1486	11.6496	0.217959	2.67588	2.9114	4.48	0.387338	0.301022	0.967575	0.879034	-0.0536324	0.556351	0.318108	7.24011	0.0120693	6.73538	0.02622	4.09326	7.44956	5.92434	120.469	0.168253	3.24008	74.7626	7.48683	55.8631	14.4944	755.707
31	33.8219	43.7653	4.42736e+07	1.67685	3.59829	2.95764	47.1482	39.1491	2.6639	39.2527	31.5755	15.5727	1.72395	1039.15	-0.115054	1.19539e+09	0.358715	12.2149	5.59352	5.08714	0.487703	1.29873	1.22876	0.0293696	0.832897	1.42521	0.511822	0.645339	0.623138	0.935771	0.846137	-0.154779	0.600836	0.526088	2.36089	0.148357	3.0982	0.247423	2.02333	0.631873	3.73489	5.92683	0.144557	4.62344	14.7073	0.61511	6.09756	32.122	173.171
32	13.7974	20.0664	5.31847e+09	1.24804	3.24113	3.28932	27.1609	16.814	1.94848	16.5966	9.93529	17.2256	1.3789	1016.82	0.520612	1.43599e+11	0.497926	5.98654	8.39492	1.70852	0.0398309	0.736315	0.565268	0.131394	0.497143	1.17115	0.317998	0.762611	0.758241	0.978824	0.918753	-0.0113331	0.163981	0.439159	2.89	0.260744	2.45606	0.452431	1.81436	0.325396	5.1758	234.595	0.0456056	39.9941	2561.33	0.332103	8.51633	212.714	1869.73
33	20.1906	24.8828	5.44076e+07	0.836228	2.35059	3.59322	27.9304	22.8859	1.50037	23.0189	17.8611	10.0693	0.969038	1022.89	0.0316061	1.469e+09	0.698964	3.80763	4.05425	0.4534	0.0313758	0.346731	0.363315	-0.0210905	0.337446	0.949383	0.246301	0.835588	0.833864	0.964862	0.916932	-0.0846331	0.35595	0.314811	2.01443	0.472829	1.62878	0.666037	1.23409	0.177512	3.59851	5.42308	0.10429	21.1775	36.3462	0.172707	4.25	116.615	467.519
34	36.5077	48.0903	9.34344e+07	1.94341	5.50109	2.56861	51.5587	42.3191	3.39047	41.9641	32.9361	18.6226	2.37524	1042.33	0.145851	2.52273e+09	0.299892	17.7618	9.1512	7.68417	-0.113485	1.65402	1.71965	-0.0201608	1.00048	1.65521	0.706065	0.605336	0.571072	0.941603	0.849329	-0.0814557	0.504448	0.501869	3.02748	0.10124	3.66484	0.19552	2.32654	0.843416	4.44299	9.27907	0.107896	9.01622	25.7907	0.878853	9.46512	39.6512	370.791
35	17.8837	24.1015	2.32408e+08	1.27272	3.23292	3.77235	30.8088	20.8737	2.00349	20.6752	15.2306	15.5782	1.36663	1020.88	0.592186	6.27502e+09	0.459511	6.6195	3.03287	1.55645	0.121302	0.740894	0.622262	0.0873954	0.545709	1.17235	0.323392	0.738872	0.734801	0.96501	0.893292	-0.0246398	0.236043	0.488478	1.73295	0.226506	2.46346	0.357192	1.8086	0.340789	4.81204	13.9058	0.062358	21.5057	102.471	0.357176	3.21525	114.892	403.126
36	36.7411	47.8262	3.40989e+08	1.93181	5.41233	3.64942	58.6062	42.0801	3.51852	41.7652	29.9321	28.6741	2.39744	1042.09	0.49651	9.20669e+09	0.316544	20.1078	15.4259	11.6712	1.13852	1.88426	1.74515	0.0381105	0.979053	1.74778	0.783722	0.616414	0.585085	0.967971	0.887479	-0.0312443	0.330292	0.500076	3.92308	0.101788	3.80757	0.197977	2.4531	0.907352	5.10394	25.4013	0.0808958	13.5727	99.3949	0.911842	16.0573	54.6306	812.522
37	72.7024	116.15	2.38283e+09	3.80186	22.1368	3.93667	179.278	93.2932	13.6256	91.2624	51.1619	128.116	9.25669	1093.43	0.694166	6.43364e+10	0.0865561	308.871	85.4802	2374.39	59.66	26.1673	22.3572	0.0785021	3.65649	3.36189	8.98337	0.333823	0.242178	0.970185	0.88488	-0.0287045	0.441778	0.251099	9.19388	0.00800578	7.46775	0.0192874	4.36321	12.1311	6.09148	367.013	0.184151	2.7713	172.506	12.3867	96.4957	11.6513	907.831
38	17.803	23.2398	1.08557e+10	1.22003	2.88146	11.4758	49.0964	20.4954	1.75977	20.3405	13.0643	36.0321	1.19354	1020.5	1.38488	2.93105e+11	0.468289	5.56236	6.85388	3.80802	0.533341	0.810479	0.58138	0.164662	0.503764	1.16269	0.327417	0.75908	0.755553	0.991237	0.944833	-0.0192498	0.211514	0.452227	2.60703	0.224493	2.42115	0.304944	1.81706	0.347965	5.40508	563.074	0.0540171	25.8923	4881.44	0.344843	7.08221	195.626	1375.68
39	16.4267	21.3594	1.56961e+09	1.01308	2.57314	3.75863	28.9652	18.8695	1.5645	18.7314	9.92186	19.0433	1.08906	1018.87	0.164204	4.23794e+10	0.568197	3.98343	10.5965	0.717096	0.154951	0.485685	0.44564	0.0428422	0.421654	1.05218	0.267753	0.79309	0.791571	0.983062	0.93029	-0.00533751	0.0990299	0.401426	3.25369	0.335024	1.97294	0.509785	1.48518	0.232831	5.02409	67.1336	0.0444005	40.7615	859.114	0.240705	10.8419	217.061	2063.06
40	29.4403	35.9132	6.36815e+08	1.24626	3.42059	3.1413	41.5769	32.8044	2.05574	32.858	25.034	16.543	1.43647	1032.81	0.134148	1.7194e+10	0.516297	6.7642	4.26454	1.36938	0.0216728	0.652443	0.625539	0.0208186	0.525539	1.22697	0.349137	0.753687	0.74723	0.965022	0.898201	-0.00518523	0.10948	0.440023	2.06344	0.272321	2.44569	0.471545	1.73116	0.319496	4.89727	29.2848	0.0490532	35.1843	308.229	0.329459	4.51926	157.737	646.968
41	10.1694	18.6002	2.00568e+08	1.48503	5.04914	2.45597	24.3494	14.1724	2.68491	13.9599	8.71177	15.6377	2.03568	1014.18	0.396163	5.41535e+09	0.412229	10.2408	5.92311	3.11725	-0.0268672	1.03925	0.822119	0.114231	0.649499	1.31971	0.394445	0.703719	0.692513	0.954763	0.87582	-0.03829	0.313179	0.501306	2.42244	0.168615	2.92614	0.244752	2.04202	0.465343	4.79327	16.3436	0.0838133	12.4406	80.3846	0.461433	5.95385	88.3538	551.185
42	19.5791	25.5178	3.41196e+09	1.17003	3.13979	3.24427	35.0674	22.5689	1.84573	22.6229	15.9933	19.0741	1.29654	1022.57	0.148965	9.2123e+10	0.548458	5.42983	4.27769	1.63089	0.00109052	0.662002	0.46276	0.176917	0.41879	1.08895	0.287256	0.797687	0.794994	0.982586	0.931231	-0.0260081	0.236352	0.382586	2.05617	0.325826	2.24313	0.534785	1.71994	0.281191	5.20027	144.146	0.0441758	46.7915	1789.62	0.295235	4.35182	251.58	1025.95
43	3.47069	4.08368	2.61118e+10	0.00622183	0.319982	4.08684	5.61128	3.76972	0.192044	3.75062	2.97939	2.63189	0.133574	1003.77	0.529256	7.05018e+11	0.998997	0.0600934	1.00082	0.00110432	0.000929668	0.000843251	0.000756077	0.0506147	0.000756077	0.00892859	0.000755504	0.999622	0.999622	0.999849	0.999748	-0.0287421	0.0111597	0.000756077	1.0004	0.998445	0.010024	0.999222	0.00926797	0.000399832	2.05164	13200.3	0.509349	18.224	25890	0.000501369	1.0015	637.042	637.052
44	16.9877	19.5192	4.77954e+08	0.289372	1.30293	4.95057	22.5288	18.2215	0.839086	18.1687	12.5818	9.94697	0.575318	1018.22	0.151953	1.29048e+10	0.908913	1.2111	4.19499	0.12684	0.0945972	0.100927	0.0904899	0.0535147	0.0904899	0.437849	0.0822728	0.954755	0.954755	0.990951	0.977378	-0.0119788	0.0774305	0.0904899	2.04753	0.822304	0.586821	0.904639	0.496331	0.0478542	4.43245	24.0889	0.0522537	37.9499	419.009	0.0458402	4.22126	364.375	1460.02
45	4.74661	5.53868	3.07131e+08	0.923681	0.427463	3.09035	6.19944	5.13626	0.247319	5.10247	4.34519	1.85425	0.175863	1005.14	0.441035	8.29253e+09	0.551961	0.0938305	2.88726	0.451252	-0.183921	0.437485	0.407105	0.0357934	0.407105	0.972421	0.240519	0.796447	0.796447	0.918579	0.864298	-0.0048824	0.0795517	0.407105	1.69694	0.337185	1.76519	0.493386	1.35809	0.211148	4.86388	15.7039	0.0516577	35.4167	167.796	0.22402	2.98355	177.842	662.49
46	22.9179	30.3391	7.67196e+08	1.43832	3.91912	4.51411	43.1736	26.5627	2.34963	26.4664	15.6799	27.4937	1.62299	1026.57	0.203424	2.07143e+10	0.441221	9.11559	8.06881	3.15142	-0.0181953	0.948014	0.759772	0.11055	0.594669	1.32348	0.405615	0.728811	0.71912	0.980245	0.917928	-0.0181044	0.22145	0.462766	2.83226	0.20496	2.81818	0.376484	1.9909	0.426946	5.26281	36.1703	0.0496845	31.6002	321.209	0.436119	8.41209	151.755	1273.38
47	4.15733	5.14947	1.31198e+08	0.655942	0.483065	2.63975	5.48783	4.59734	0.295863	4.57544	3.64969	1.83814	0.218622	1004.6	0.304969	3.54235e+09	0.718817	0.133402	1.4788	0.403102	0.231949	0.355624	0.309755	0.0700599	0.309755	0.886093	0.211796	0.845122	0.845122	0.938049	0.896748	-0.0154537	0.110182	0.309755	1.21123	0.455515	1.47386	0.633896	1.16411	0.166345	4.47884	8.24615	0.063432	20.9844	93.4462	0.140592	1.50769	164.615	190.231
48	86.6008	113.762	3.86451e+08	3.18335	12.3392	4.50025	148.196	98.8754	8.45196	98.8765	62.8261	85.3698	5.3312	1098.93	0.406346	1.04342e+10	0.137871	131	71.5789	566.726	14.1056	11.9496	9.63654	0.109298	2.36319	2.76274	4.01905	0.42325	0.345062	0.973039	0.891825	-0.102442	0.689397	0.351807	8.42595	0.02199	6.01451	0.0522836	3.72092	5.39654	5.52825	47.5	0.148438	4.00484	44.1187	5.33897	73.2469	17.4187	1196.24
49	33.5303	39.5305	3.06124e+08	1.23704	3.05144	3.43262	44.9787	36.3941	1.87838	36.1144	30.4356	14.5431	1.27313	1036.4	0.490402	8.26534e+09	0.487867	5.73371	3.28095	1.17747	-0.00569913	0.640198	0.670201	-0.0229999	0.564689	1.24029	0.350356	0.735241	0.728207	0.93785	0.864103	-0.00841609	0.133462	0.472365	1.81339	0.241337	2.45791	0.407928	1.71065	0.3276	4.89252	15.3789	0.0539612	27.6449	139.042	0.329012	3.60702	125.898	471.691
50	31.5662	38.9197	5.36871e+08	1.38478	3.84589	3.01964	44.8021	35.1762	2.25421	35.1109	28.1852	16.6169	1.60043	1035.18	0.201313	1.44955e+10	0.43013	8.07294	6.92333	2.08622	-0.0367894	0.879295	0.66916	0.135207	0.558494	1.24776	0.356638	0.738664	0.73182	0.962726	0.891929	-0.0184149	0.214916	0.466703	2.62115	0.197395	2.69509	0.30229	1.93821	0.387114	5.13239	28.8842	0.0576532	25.4907	215.495	0.400739	6.80639	136.349	1027.65
51	11.5179	14.3006	5.45732e+08	0.195223	1.49006	2.83592	16.1348	12.8235	0.870867	12.834	9.71124	6.42359	0.624279	1012.82	0.143943	1.47348e+10	0.9451	1.18534	4.11851	0.0718642	0.0572853	0.0629072	0.0595863	0.0278713	0.0595863	0.325428	0.0560063	0.970207	0.970207	0.994041	0.985103	-0.0110875	0.0652728	0.0595863	2.02921	0.882893	0.41455	0.938728	0.354964	0.0306234	4.33535	32.1128	0.0603624	41.0946	502.793	0.0275984	4.12594	416.376	1666.36
52	36.8182	47.4069	6.45904e+08	1.77892	5.88183	2.69533	54.9119	41.8907	3.27748	41.6558	31.0474	23.8645	2.38924	1041.9	0.245154	1.74394e+10	0.327827	16.3665	8.63702	6.54549	0.178585	1.53371	1.30045	0.0822802	0.863753	1.56364	0.55322	0.63577	0.611693	0.954166	0.866067	-0.0121194	0.201865	0.529453	2.92893	0.107575	3.55698	0.189314	2.34125	0.708541	5.26943	45.0303	0.0756811	14.148	195.057	0.704685	8.99328	70.916	612.795
53	30.2943	35.9508	1.39706e+09	1.05072	2.8753	3.15528	40.6619	33.0862	1.74108	33.0512	27.1081	13.5538	1.22194	1033.09	0.132091	3.77206e+10	0.594247	4.90223	4.53477	0.948921	0.0826863	0.518863	0.464664	0.0548773	0.421773	1.09075	0.286709	0.796227	0.793403	0.973433	0.917071	-0.00504874	0.0993938	0.384571	2.12631	0.351342	2.08853	0.552973	1.55579	0.245882	4.87538	63.246	0.0483163	42.3177	777.869	0.246774	4.68602	218.584	905.473
54	52.949	71.6276	9.08474e+08	2.66302	9.69144	3.5734	95.1193	61.6401	6.04726	61.0172	40.3669	54.7523	4.1752	1061.67	0.521894	2.45288e+10	0.18829	59.0209	24.3966	118.254	4.01761	6.01903	4.32098	0.16438	1.5941	2.29	1.77585	0.503104	0.441909	0.972625	0.89063	-0.0310623	0.390682	0.431789	4.8961	0.0352878	5.30944	0.0748505	3.31305	2.585	5.59889	88.8983	0.110296	6.38328	151.762	2.47821	25.5087	32.9454	730.496
55	39.1482	46.1639	4.77058e+08	1.42177	3.95498	2.79135	50.8403	42.4418	2.25092	42.2842	35.0505	15.7898	1.63446	1042.45	0.374611	1.28806e+10	0.432433	7.73627	4.08588	2.81302	0.174871	1.0202	0.747949	0.154175	0.611332	1.2857	0.373078	0.716569	0.707996	0.95855	0.882226	-0.0223764	0.237987	0.496837	2.0044	0.179475	2.86148	0.335373	2.04203	0.442038	5.2101	27.1549	0.0618563	21.5454	189.838	0.426918	4.28246	114.872	500.337
56	6.65379	7.63782	1.90587e+09	-3.20343e-16	0.511574	4.25556	9.25356	7.12508	0.312306	7.1075	5.64221	3.61135	0.214357	1007.13	0.462799	5.14585e+10	1	0.163495	1	0	0	0	0	1	0	-3.20343e-16	0	1	1	1	1	0	0	0	1	1	-3.20343e-16	1	-3.20343e-16	0	3.23815	407.468	0.216854	27.3601	1879	0	1	536.572	536.572
57	11.2052	14.7999	3.69312e+07	0.183122	1.91504	2.08095	15.0909	12.8495	1.06893	12.8419	10.5101	4.58081	0.777045	1012.85	0.060774	9.97141e+08	0.945988	1.62061	1.03817	0.0302036	0.0318913	0.03599	0.0381677	0.288047	0.0381677	0.212085	0.03599	0.980916	0.980916	0.992366	0.987277	-0.00431752	0.0328714	0.0381677	1.01908	0.926931	0.250253	0.961832	0.212085	0.0185394	3.7391	2.94444	0.0817901	21.2747	34.0556	0.0270062	1.08333	191.722	191.806
58	18.6944	22.8376	1.36483e+09	0.984532	2.21513	3.39018	27.2262	20.7103	1.31555	20.612	13.9471	13.2791	0.925789	1020.71	0.239525	3.68503e+10	0.543839	2.76082	7.22662	0.779786	-0.210194	0.569879	0.371281	0.210955	0.367187	0.963075	0.236	0.817089	0.816816	0.978232	0.926699	-0.0379082	0.261641	0.363605	2.67898	0.317902	1.92824	0.483177	1.54461	0.23529	5.2913	60.4992	0.0461826	35.1554	712.429	0.236549	7.3626	237.794	1926.53
59	24.616	31.1391	6.33923e+06	1.25163	2.75467	2.38238	32.8472	27.8763	2.48038	27.8737	22.8618	9.98541	1.22422	1027.88	-0.0169788	1.71159e+08	0.5	9.37105	4.5	0.302662	0.037037	0.423611	0.875	-0.32451	0.708333	0.875815	0.284722	0.673611	0.6625	0.920192	0.83125	-0.337276	0.639513	0.5625	2.14583	0.336806	1.75081	0.4375	0.959148	0.324653	2.25163	1.66667	0.277778	1.22222	3	0.333333	4.33333	6.66667	27
60	10.4703	13.4028	5.36563e+08	0.251319	1.58432	2.62675	14.8797	11.9157	0.923898	11.8972	8.87982	5.99986	0.662923	1011.92	0.0308099	1.44872e+10	0.919556	1.28941	3.86828	0.0878933	-0.070961	0.0687629	0.0613888	0.0547355	0.0613888	0.33272	0.057603	0.969306	0.969306	0.987722	0.979537	-0.0148625	0.0717822	0.0613888	1.96632	0.877321	0.421578	0.935629	0.360189	0.0325379	4.12159	42.5534	0.0812088	43.3595	481.847	0.040222	3.87405	437.427	1748.7
61	24.3364	32.0584	4.96722e+08	1.45444	4.12714	2.88473	37.5535	28.0302	2.44824	27.9318	20.2519	17.3016	1.77869	1028.03	0.212751	1.34115e+10	0.430774	9.29956	4.79792	2.81181	0.118479	0.979431	0.801713	0.0997102	0.627519	1.33755	0.407484	0.714374	0.70366	0.956143	0.8802	-0.0146305	0.196091	0.483586	2.18021	0.187449	2.89136	0.348532	2.01789	0.445286	5.07504	28.3191	0.0602535	21.7859	202.464	0.444346	4.95319	109.268	502.868
62	12.1745	16.6395	4.20692e+10	0.988525	2.34049	4.83023	29.8759	14.4272	1.40092	14.3904	9.22675	20.6492	1.0002	1014.43	0.488553	1.13587e+12	0.53249	3.13163	5.74478	1.01872	0.306166	0.659781	0.329345	0.334122	0.321565	0.927263	0.225494	0.840406	0.839996	0.987409	0.946583	-0.0854512	0.39189	0.315786	2.37953	0.31205	1.90955	0.465947	1.57082	0.247281	5.41189	1910.14	0.0467244	37.5659	21768.7	0.244271	5.85526	350.146	1900.93
63	2.8222	3.16125	1.32409e+10	-3.20343e-16	0.166763	3.59638	3.85377	2.99168	0.10444	2.98961	2.52406	1.3297	0.0719498	1002.99	0.217194	3.57504e+11	1	0.017874	1	0	0	0	0	1	0	-3.20343e-16	0	1	1	1	1	0	0	0	1	1	-3.20343e-16	1	-3.20343e-16	0	2.72824	4504.79	0.342257	24.5131	13162	0	1	591.244	591.244
64	17.3395	23.1564	5.59445e+09	1.22657	3.02101	4.26796	36.3387	20.207	1.82907	20.0379	12.7689	23.5698	1.26418	1020.21	0.549714	1.5105e+11	0.464061	5.52449	6.60947	1.78467	0.175913	0.792341	0.53809	0.191152	0.490104	1.12933	0.297452	0.762697	0.759737	0.985671	0.93083	-0.0241965	0.235379	0.450394	2.55849	0.219599	2.44017	0.275996	1.84766	0.332608	5.39819	290.761	0.0540952	25.815	2494.33	0.329435	6.76167	201.517	1347.98
65	13.1782	17.7444	8.54751e+08	1.05287	2.35868	3.32285	22.2904	15.411	1.43719	15.2918	10.1327	12.1578	1.03014	1015.41	0.312514	2.30783e+10	0.497821	3.25592	2.59652	0.649781	-0.0632862	0.540735	0.489994	0.0492518	0.478204	1.04258	0.261118	0.762863	0.762077	0.951545	0.881039	-0.0029824	0.0749524	0.467888	1.60741	0.258819	2.08338	0.354931	1.56806	0.257682	4.90861	50.0398	0.0603616	22.8379	412.694	0.262243	2.72135	161.589	528.022
66	20.4365	26.6791	9.84725e+07	1.22169	2.68722	4.1797	32.944	23.5095	2.04505	23.5437	15.5772	17.3669	1.26093	1023.51	0.332394	2.65876e+09	0.539837	7.70105	4.664	1.15829	0.113448	0.568292	0.587761	-0.0178058	0.487111	1.17674	0.341582	0.772941	0.766509	0.967273	0.905901	-0.0648829	0.35788	0.401674	2.16062	0.320793	2.20226	0.510834	1.55326	0.289013	4.49742	6.02128	0.0640561	23.7003	50.7447	0.33273	5.04255	103.936	436.638
67	25.0124	36.6657	4.00255e+09	1.95753	6.02498	3.73113	53.7483	30.6438	3.63653	30.4596	16.9643	36.784	2.56973	1030.65	0.483353	1.08069e+11	0.300201	21.0719	13.8308	17.1878	0.900625	2.32939	1.30285	0.282642	0.83108	1.59287	0.611454	0.65251	0.630476	0.980963	0.912617	-0.035979	0.359499	0.510085	3.68431	0.0950915	3.84389	0.16081	2.64483	0.908058	5.74243	246.449	0.0654058	17.4773	1131.16	0.910694	14.0937	102.129	1365.43
68	11.7444	15.0117	2.08558e+09	0.518029	1.72621	3.31093	18.4342	13.3472	1.0383	13.3112	9.42127	9.0129	0.733294	1013.35	0.335612	5.63107e+10	0.801783	1.72056	4.48397	0.267571	0.182181	0.222644	0.19917	0.0559138	0.198713	0.72073	0.159611	0.90072	0.900689	0.980104	0.950345	-0.00607123	0.0741185	0.198313	2.11615	0.631015	1.07123	0.781924	0.870137	0.105454	4.50985	111.512	0.054905	44.7569	1628.42	0.0997542	4.54062	394.508	1595.74
69	16.1967	20.2995	4.06603e+10	0.705466	2.07795	8.99491	39.1211	18.2074	1.3323	18.0169	12.759	26.3621	0.886089	1018.21	1.27666	1.09783e+12	0.745745	3.21228	4.52052	0.911177	0.30783	0.339957	0.274662	0.106279	0.248445	0.855999	0.212897	0.879731	0.878371	0.992718	0.964955	-0.0122228	0.12819	0.229236	2.12231	0.563272	1.41554	0.73672	1.12948	0.153655	4.42856	2699.54	0.0688326	50.1204	29247.4	0.151423	4.64969	432.58	1758.37
70	14.5596	18.1216	8.46255e+09	0.791366	1.84295	18.2786	40.4871	16.316	1.13429	16.175	11.8963	28.5908	0.773381	1016.32	1.70979	2.28489e+11	0.681906	2.32984	3.34816	0.955757	-0.132494	0.4074	0.327627	0.108757	0.306204	0.920159	0.233733	0.849455	0.84883	0.993561	0.961982	-0.014653	0.149843	0.29557	1.82434	0.458083	1.61744	0.646164	1.28975	0.183757	4.74097	428.871	0.052346	39.7189	5586.85	0.175451	3.55023	342.448	1328.22
71	11.7867	14.8981	3.24476e+09	0.439408	1.61194	4.77844	21.9832	13.3223	0.978898	13.2514	9.76425	12.2189	0.684939	1013.32	0.602471	8.76086e+10	0.840825	1.57817	4.38976	0.262682	0.17884	0.187028	0.15881	0.0814926	0.157328	0.632608	0.134036	0.921583	0.921484	0.990684	0.968584	-0.0100078	0.0924663	0.156031	2.09349	0.698339	0.907395	0.828303	0.746664	0.0864594	4.43781	189.12	0.059848	45.0344	2657.01	0.082355	4.43671	427.608	1723.46
72	37.2649	48.53	1.9568e+09	1.94673	5.90335	4.02057	69.398	42.9254	3.50813	42.7607	26.4931	42.9049	2.44483	1042.94	0.351895	5.28335e+10	0.310587	20.1677	16.6975	14.6544	0.810851	2.02639	1.52115	0.142604	0.908301	1.68208	0.695531	0.632769	0.605546	0.982324	0.914436	-0.0143716	0.229507	0.504735	4.07073	0.0985276	3.85184	0.202476	2.54163	0.886886	5.56876	119.534	0.0664445	17.5193	558.745	0.888922	17.672	82.2596	1338.94
73	111.628	186.74	2.20907e+09	4.57509	39.1543	4.20916	298.528	146.627	23.8515	142.211	75.316	223.212	16.2414	1147.04	0.810101	5.96448e+10	0.0505722	950.306	221.107	22988	383.575	80.7803	65.919	0.101173	6.28024	4.08937	26.4607	0.242474	0.150891	0.970686	0.885545	-0.0684195	0.680654	0.157601	14.7441	0.00299274	8.80018	0.00847219	5.14897	36.6748	6.3782	471.104	0.280586	1.27541	84.9107	37.9563	257.946	5.76355	1198.39
74	4.88365	5.91229	3.7326e+10	0.66136	0.527429	12.4303	10.9056	5.38773	0.33675	5.34141	3.96234	6.94325	0.220616	1005.39	1.76985	1.0078e+12	0.716561	0.218684	3.34249	0.410216	-0.252764	0.324758	0.257429	0.115701	0.25738	0.822988	0.191162	0.871318	0.871315	0.974259	0.935657	-0.0134315	0.133353	0.257337	1.82364	0.517959	1.33972	0.694681	1.08199	0.145547	4.59787	2098.02	0.0568153	43.3743	26460.5	0.141789	3.48837	402.982	1571.46
75	14.7939	19.0565	1.14046e+09	0.803729	2.16343	3.83696	24.4257	16.8378	1.33098	16.6659	12.2504	12.1754	0.910339	1016.84	0.570185	3.07924e+10	0.705588	2.9704	3.74482	0.589915	-0.0956032	0.358039	0.317298	0.0604398	0.295977	0.926957	0.229461	0.855565	0.854143	0.969254	0.927072	-0.00830362	0.103242	0.277322	1.93252	0.497165	1.63183	0.689281	1.26731	0.168834	4.78325	53.2049	0.0482365	49.7906	778.264	0.164645	3.86582	305.704	1213.65
76	31.8438	37.7501	3.73648e+08	1.20559	3.11256	3.02675	41.3005	34.7076	1.85829	34.6158	27.1216	14.1789	1.34498	1034.71	0.0571783	1.00885e+10	0.473699	5.42693	6.09778	1.15546	0.0469022	0.663529	0.589258	0.0593585	0.534133	1.1454	0.303204	0.741957	0.738446	0.966352	0.894992	-0.0156236	0.182256	0.487449	2.46558	0.223686	2.38411	0.279706	1.73074	0.313197	4.97984	24.0716	0.0689732	16.7819	165.321	0.315318	6.27507	113.092	703.926
77	11.7416	16.2166	5.29682e+10	0.882194	2.40032	9.90365	44.8827	13.9162	1.46882	13.7372	6.85504	38.0277	1.0003	1013.92	1.47796	1.43014e+12	0.623209	3.81545	5.11105	1.72815	0.620017	0.557235	0.302682	0.295714	0.274673	0.899454	0.227113	0.866787	0.86542	0.995399	0.969778	-0.0719132	0.339131	0.255005	2.24664	0.444711	1.66256	0.636175	1.3533	0.214979	4.88862	3217.21	0.0624409	50.7016	32110.2	0.22131	5.31504	415.763	1849.77
78	6.96902	8.16599	4.99472e+08	-3.20343e-16	0.635015	3.89337	9.57473	7.56456	0.385258	7.55726	6.1614	3.41333	0.261245	1007.56	0.472251	1.34857e+10	1	0.247166	1	0	0	0	0	1	0	-3.20343e-16	0	1	1	1	1	0	0	0	1	1	-3.20343e-16	1	-3.20343e-16	0	3.97681	43.5894	0.0885964	33.2939	492	0	1	438.841	438.841
79	12.3283	18.5541	4.61675e+10	1.22116	3.35785	5.03335	35.3341	15.4843	1.97313	15.3444	7.89275	27.4413	1.39409	1015.49	0.726586	1.24652e+12	0.467024	6.35686	6.95141	2.55388	0.25601	0.933631	0.410834	0.388841	0.363296	1.03773	0.27825	0.825451	0.823074	0.99193	0.95522	-0.110287	0.481423	0.329264	2.61165	0.256305	2.30257	0.369238	1.86771	0.336116	5.66471	1990.76	0.0444663	41.4266	20908.7	0.33735	7.08539	329.657	2281.93
80	45.3287	66.2204	1.03304e+09	2.77166	11.3347	3.60476	87.4403	55.0454	6.65554	54.0997	28.4016	59.0387	4.63545	1055.08	0.616486	2.78922e+10	0.175363	71.7561	45.6124	233.59	13.1985	8.75471	3.42929	0.437345	1.3852	2.15691	1.50635	0.541552	0.490267	0.981066	0.909835	-0.0810361	0.600555	0.453262	6.65436	0.0347078	5.35344	0.0755011	3.54824	3.046	6.08715	83.0431	0.0894861	10.3161	162.737	2.95801	45.6293	46.9655	1871.44
81	22.8662	29.8869	1.78438e+09	1.39	3.74101	3.11117	36.3463	26.3247	2.24277	26.2769	17.8587	18.4876	1.56398	1026.33	0.238352	4.81781e+10	0.437419	7.96685	7.7941	2.37414	0.0645121	0.905585	0.662941	0.15458	0.554308	1.24714	0.355459	0.740503	0.733709	0.975427	0.91017	-0.016245	0.204321	0.463494	2.7809	0.203995	2.71031	0.356327	1.96342	0.392131	5.37206	84.2397	0.0497283	30.1681	740.988	0.404565	7.99469	161.213	1294.11
82	13.5534	17.5851	1.08195e+11	1.08527	2.06788	9.95965	38.8964	15.5044	1.28157	15.309	8.36124	30.5351	0.860551	1015.51	1.32713	2.92126e+12	0.498272	2.95992	6.836	1.25314	0.0216197	0.674831	0.432343	0.219028	0.410146	1.0304	0.264016	0.798087	0.797089	0.991432	0.949021	-0.0351659	0.269603	0.395411	2.60296	0.260616	2.13159	0.374529	1.68462	0.276794	5.4837	5005.62	0.0477108	33.0606	52276.7	0.27693	7.05148	283.773	2060.85
83	7.00308	8.58169	7.33402e+10	0.0369965	0.802161	4.96023	15.5418	7.77434	0.505906	7.73687	4.53527	11.0065	0.345994	1007.77	0.582417	1.98019e+12	0.992302	0.426115	4.01376	0.00885041	0.007574	0.00714889	0.00667878	0.0337256	0.00664433	0.0576605	0.00663463	0.996684	0.996681	0.999608	0.998672	-0.00926872	0.0226418	0.00661419	2.00341	0.986564	0.0664379	0.993248	0.059744	0.00345692	2.1297	34368.3	0.47593	16.7997	71657.1	0.00389072	4.01908	640.241	2561.05
84	15.715	19.04	1.4894e+09	0.39857	1.91447	3.022	21.2615	17.3609	1.07467	17.2978	12.4225	8.83893	0.761139	1017.36	-0.0369418	4.02138e+10	0.880842	1.7984	3.9809	0.242708	-0.00678426	0.143434	0.111778	0.123466	0.111109	0.504853	0.0994195	0.944557	0.944512	0.988853	0.972256	-0.0296442	0.151317	0.110524	1.99323	0.779197	0.799554	0.880929	0.685088	0.063803	4.34586	99.2502	0.0689716	44.9088	1267.53	0.0624198	4.01807	441.719	1768.65
85	7.21371	8.29082	4.36714e+10	0.0506741	0.524423	17.4323	13.959	7.76482	0.35445	7.71975	5.30742	8.65163	0.231085	1007.76	2.14245	1.17913e+12	0.98867	0.258764	1.01207	0.0181235	0.0142245	0.0124579	0.0105249	0.0840361	0.0105249	0.0840565	0.0104118	0.994738	0.994738	0.997895	0.996492	-0.0398696	0.0453658	0.0105249	1.00578	0.978097	0.100515	0.988958	0.0899898	0.0057457	1.96971	22463.5	0.522395	16.4487	42513.8	0.00566508	1.01709	647.937	648.152
86	4.94967	5.8869	2.69942e+10	0.545873	0.476818	3.96333	7.89828	5.41947	0.293325	5.40592	4.0769	3.82138	0.204254	1005.42	0.334161	7.28844e+11	0.780016	0.14067	3.52421	0.354776	-0.234028	0.252144	0.190755	0.138664	0.190755	0.702931	0.154343	0.904622	0.904622	0.961849	0.936415	-0.0216686	0.151833	0.190755	1.8732	0.624207	1.08533	0.777818	0.894578	0.110725	4.30858	2041.35	0.0764437	45.3831	20829.5	0.109992	3.62253	465.882	1836.18
87	22.4267	27.2264	4.88138e+10	1.0672	2.52382	5.81126	48.4297	24.6858	1.52455	24.4934	17.991	30.4388	1.0471	1024.69	0.884474	1.31797e+12	0.509359	3.89217	5.82112	1.21334	0.344582	0.685365	0.38341	0.282397	0.366648	0.994325	0.248866	0.819275	0.818329	0.99238	0.954395	-0.0563949	0.333119	0.35366	2.397	0.29023	2.04595	0.440046	1.64106	0.267194	5.41444	2066.36	0.0444474	40.4221	23680.1	0.272671	6.08223	322.169	1706.69
88	13.0786	17.4358	7.60702e+09	1.15988	2.22919	40.074	56.781	15.2615	1.46681	14.9699	9.89618	46.8848	0.923259	1015.26	3.83552	2.05389e+11	0.479595	5.11106	6.49015	7.51448	1.06763	0.821024	0.640143	0.123874	0.514933	1.17011	0.374804	0.756884	0.753623	0.994902	0.9578	-0.0121689	0.164613	0.457012	2.53868	0.231572	2.32005	0.271338	1.75398	0.365292	5.25785	449.343	0.0608866	21.2062	3539.41	0.359835	6.74607	196.514	1256.42
89	13.3767	16.9874	3.38488e+10	1.03811	1.90052	4.91317	30.4062	15.1641	1.12724	15.1071	11.0492	19.357	0.803289	1015.17	0.707264	9.13916e+11	0.496237	2.07567	2.38238	0.84748	0.0306231	0.723363	0.315737	0.392286	0.311502	0.909406	0.218547	0.844929	0.844671	0.987894	0.948182	-0.112801	0.455818	0.308026	1.51012	0.283723	1.95973	0.348989	1.63458	0.259775	5.43501	1528.81	0.0465462	41.6586	16298.9	0.259446	2.59422	359.414	868.36
90	13.5688	23.0995	1.31839e+09	1.70308	5.01904	3.66014	34.6267	18.0645	2.9857	17.704	9.48038	25.1463	2.08689	1018.07	0.709727	3.55965e+10	0.362397	14.2746	9.7842	9.30588	1.15366	1.68228	0.965735	0.270487	0.694452	1.44027	0.482735	0.694178	0.679764	0.975302	0.905451	-0.0384754	0.345759	0.492084	3.09919	0.138649	3.32947	0.279937	2.37333	0.662004	5.60107	72.5472	0.0570339	23.2605	460.969	0.661104	10.3483	124.175	1124.39
91	70.7935	104.893	1.91238e+08	3.38949	16.7549	2.87885	120.936	86.4176	10.6432	86.5381	55.3212	65.6151	7.435	1086.5	0.136884	5.16342e+09	0.110349	176.417	43.3346	802.552	-4.6075	17.6395	12.6778	0.16332	2.80365	2.90821	4.77833	0.381566	0.29248	0.945317	0.846246	-0.175412	0.831232	0.287681	6.48696	0.0170721	6.17454	0.043343	3.95027	7.57932	5.47595	28.963	0.178784	3.0346	17.8765	7.21262	53.6543	12.3333	519.148
92	10.8318	14.6523	5.51215e+09	0.544483	1.97853	4.26153	24.345	12.7707	1.197	12.7576	7.97385	16.3712	0.830586	1012.77	0.324421	1.48828e+11	0.823379	2.32865	4.14735	0.370864	0.0649561	0.208879	0.171058	0.0995526	0.16609	0.660975	0.143441	0.917774	0.917452	0.990028	0.966947	-0.0162576	0.126581	0.161823	2.03418	0.688127	1.07212	0.825067	0.889434	0.0949844	4.42371	364.296	0.0677887	51.34	4424.84	0.0961801	4.25326	439.197	1760.8
93	19.6044	25.3843	3.45511e+09	1.16362	3.15643	4.36886	36.2344	22.4541	1.85083	22.3624	15.2889	20.9455	1.28398	1022.46	0.546634	9.32879e+10	0.560481	5.64096	4.10051	2.21286	0.13037	0.750581	0.470742	0.229336	0.418421	1.09935	0.295372	0.799004	0.795994	0.982383	0.931472	-0.0368229	0.284826	0.377217	2.00762	0.31639	2.32352	0.528419	1.79915	0.305331	5.31181	146.841	0.0444299	41.7894	1852.39	0.296517	4.30378	243.618	984.414
94	6.79016	7.82953	3.22653e+08	-3.20343e-16	0.525982	3.23782	8.65522	7.28947	0.323997	7.27309	6.09367	2.56155	0.217676	1007.29	0.0941218	8.71163e+09	1	0.175658	1	0	0	0	0	1	0	-3.20343e-16	0	1	1	1	1	0	0	0	1	1	-3.20343e-16	1	-3.20343e-16	0	3.96813	27.4277	0.0862505	33.611	318	0	1	425.352	425.352
95	23.6039	31.2068	4.17256e+09	1.46374	3.88485	5.56774	47.6021	27.3915	2.38266	27.233	17.2556	30.3465	1.66708	1027.4	0.731772	1.12659e+11	0.444489	9.65335	9.15762	5.41514	0.4923	1.11254	0.727295	0.209209	0.564997	1.30183	0.407826	0.741504	0.733366	0.985989	0.931518	-0.0282907	0.276393	0.44921	3.01019	0.212677	2.85	0.401507	2.08673	0.459958	5.42375	182.443	0.0461532	36.0632	1757.06	0.469499	9.37111	189.183	1676.79
96	15.5021	21.2861	2.9366e+09	1.14026	2.62738	4.35747	30.7	18.4779	1.74923	18.4515	12.6798	18.0202	1.15942	1018.48	0.491698	7.92883e+10	0.564852	5.30104	4.66577	2.37199	0.15166	0.765203	0.459826	0.249644	0.40425	1.09157	0.295981	0.806483	0.803406	0.982849	0.9339	-0.0545056	0.343817	0.361619	2.14229	0.322945	2.2941	0.530035	1.79077	0.306257	5.27056	126.132	0.0445538	37.9058	1599.1	0.289489	4.93077	256.906	1085.29
97	6.81631	8.15946	2.84189e+08	-3.20343e-16	0.745504	2.70964	8.98692	7.45173	0.412777	7.40819	5.90675	3.08018	0.30642	1007.45	0.0589923	7.67309e+09	1	0.257469	1	0	0	0	0	1	0	-3.20343e-16	0	1	1	1	1	0	0	0	1	1	-3.20343e-16	1	-3.20343e-16	0	4.27815	16.8786	0.0602806	34.2138	280	0	1	341.214	341.214
98	11.4587	16.2208	2.26163e+10	0.825567	2.70536	5.87923	32.2791	13.6329	1.55067	13.3057	9.36688	22.9122	1.11947	1013.63	1.09932	6.10641e+11	0.644713	3.83083	5.06936	1.13661	0.518872	0.530494	0.252937	0.354113	0.239188	0.821858	0.1955	0.882467	0.881765	0.993239	0.966064	-0.105657	0.397212	0.229227	2.23606	0.466846	1.56602	0.655586	1.30416	0.195858	4.88199	1467.28	0.0666584	46.2475	14191.4	0.1963	5.18608	429.167	1946.07
99	11.8343	11.8343	1.31969e+09	-3.20343e-16	0	1	11.8343	11.8343	1.77636e-15	11.8343	11.8343	0	1.77636e-15	1011.83	-1	3.56316e+10	1	3.15544e-30	1	0	0	0	0	1	0	-3.20343e-16	0	1	1	1	1	0	0	0	1	1	-3.20343e-16	1	-3.20343e-16	0	1.11877	746.711	0.579295	0.456698	1289	0	1	2.28937	2.28937
100	38.9123	47.3927	1.37171e+09	1.59844	4.50437	3.03485	55.2261	42.9706	2.66528	42.6527	33.7352	21.491	1.86389	1042.98	0.37964	3.70363e+10	0.388307	11.2171	9.65119	5.60193	0.531023	1.37898	0.795591	0.267947	0.630946	1.32544	0.397015	0.710747	0.70094	0.979263	0.912745	-0.0404019	0.34328	0.498053	3.08307	0.157064	3.12164	0.307529	2.25716	0.543642	5.55378	68.161	0.0540531	25.2082	489.655	0.546194	10.0674	136.602	1296.07
101	18.4894	22.9736	1.80112e+09	1.02217	2.28119	3.72735	28.9437	20.6411	1.36988	20.5623	15.7288	13.2149	0.960117	1020.64	0.405047	4.86302e+10	0.525825	3.07688	2.71928	0.683828	-0.0914819	0.53947	0.469715	0.0690531	0.458584	1.0357	0.259204	0.772563	0.771821	0.953542	0.885911	-0.00580168	0.100554	0.448844	1.64372	0.273231	2.05742	0.397008	1.56269	0.252296	5.15396	92.9132	0.0537381	25.9456	909.152	0.248928	2.97744	174.098	581.766
102	11.6756	14.1062	1.10782e+10	0.190975	1.1561	7.01706	21.6363	12.8922	0.765343	12.8334	9.36391	12.2724	0.521741	1012.89	0.901659	2.99112e+11	0.9466	1.05384	4.10834	0.12443	0.0744695	0.0636017	0.0510367	0.109616	0.0492716	0.285803	0.0486057	0.975658	0.975541	0.997029	0.990205	-0.0262536	0.0970598	0.0477272	2.02613	0.900614	0.379173	0.94846	0.327729	0.0286596	3.3827	2024.1	0.187451	31.7158	10221.4	0.0283974	4.13354	563.557	2257.34
103	15.7727	19.9286	2.92006e+10	0.673469	2.14204	9.67445	47.3878	17.7839	1.33231	17.5764	12.1107	35.2771	0.902738	1017.79	1.20417	7.88417e+11	0.769654	3.08942	4.31169	0.856452	0.244364	0.309393	0.217845	0.173525	0.204381	0.756542	0.17606	0.899825	0.899109	0.996677	0.977434	-0.0312103	0.200366	0.194431	2.07094	0.614889	1.30919	0.776761	1.07583	0.13181	4.34707	2227.92	0.0790349	50.7825	21695.8	0.135175	4.43783	465.955	1894.21
104	9.45345	12.5072	5.18179e+10	0.79047	1.60074	571.491	106.786	10.9439	0.968829	10.8479	2.84629	103.94	0.667012	1010.94	8.20575	1.39908e+12	0.653003	1.71258	7.75199	1.87208	-0.165893	0.391819	0.32321	0.0959128	0.318214	0.909158	0.221933	0.841239	0.841139	0.999337	0.986171	-0.00849656	0.114838	0.316691	2.78116	0.43358	1.57623	0.617007	1.25084	0.178757	4.88038	2345.34	0.0462574	43.9721	33108.5	0.183444	7.94087	331.659	2898.77
105	15.0924	18.5345	3.04202e+10	0.584429	1.75387	18.2515	39.5871	16.8033	1.11484	16.6901	6.52513	33.0619	0.739711	1016.8	1.84889	8.21345e+11	0.804971	2.4319	8.68342	0.767693	-0.00887869	0.252049	0.203433	0.106784	0.182252	0.713088	0.170195	0.911837	0.910933	0.99601	0.977492	-0.0164351	0.133593	0.168662	2.9447	0.666455	1.14236	0.810507	0.93894	0.113871	4.2371	2404.03	0.0817058	49.3003	23684.7	0.116309	8.75839	474.716	4257.85
106	21.3104	25.9765	3.66628e+10	0.871331	2.39774	6.5165	40.6207	23.5644	1.4862	23.453	15.2393	25.3813	1.01436	1023.57	0.919266	9.89895e+11	0.656613	3.78676	4.80488	1.17969	0.37856	0.465171	0.333033	0.165531	0.309089	0.945438	0.23747	0.849125	0.847835	0.991122	0.956256	-0.0221947	0.193375	0.29106	2.18446	0.450128	1.71974	0.643104	1.36462	0.199551	4.86033	1737.51	0.0496517	49.9695	22977.5	0.200387	4.981	375.857	1584.43
107	30.0882	40.3001	8.35872e+09	1.88058	4.88949	18.5623	89.243	35.1162	3.46779	34.3758	24.7978	64.4452	2.09244	1035.13	2.72812	2.25685e+11	0.346722	27.3729	12.7285	88.1135	8.67046	3.1067	1.73573	0.283522	0.761786	1.62344	1.15294	0.707095	0.690996	0.992061	0.952576	-0.07803	0.500587	0.435974	3.51934	0.134689	3.65905	0.272912	2.67445	1.21061	6.03542	375.817	0.0481755	31.879	2704.78	1.16832	13.5357	173.358	1856.06
108	13.2254	15.5944	1.24848e+11	0.804683	1.21008	9801.27	368.232	14.4028	0.787345	14.3292	0.972913	367.259	0.515545	1014.41	84.7917	3.37089e+12	0.646402	5.94908	10.4667	918.214	13.3881	0.632698	0.470591	0.145046	0.307973	0.906993	0.375701	0.8488	0.848465	0.999923	0.995912	-0.0193655	0.172019	0.29941	3.22896	0.439814	1.57042	0.624701	1.25441	0.275822	4.82031	6169.64	0.0508513	45.9039	78426	0.378562	10.8308	383.208	3611.55
[truncated: 1,785 more columns]
